# Supplementary material for: GV1001, hTERT Peptide Fragment, Prevents 5-Fluorouracil-Induced Mucositis by Inhibiting Mitochondrial Damages
Source: Cells. 2026 Apr 25;15(9):774. doi: 10.3390/cells15090774 (PMC13162839; doi:10.3390/cells15090774)
Supplement: Supplementary file 1 [file cells-15-00774-s001.zip]

Archive with 1 entries (1 files):
- cells-4233263-supplementary.pdf
